# Supplementary material for: Recovery of Polysaccharides from Red Grape Marc and White Grape Pomace by Degradation of Cell Walls by Enzymes with Different Activities
Source: Molecules. 2025 Jan 7;30(2):213. doi: 10.3390/molecules30020213 (PMC11767955; doi:10.3390/molecules30020213)
Supplement: Supplementary file 1 [file molecules-30-00213-s001.zip]

Archive with 1 entries (1 files):
- molecules-3367569-supplementary.pdf
